# Supplementary material for: Proteomic Assessment of Extracellular Vesicles from Canine Tissue Explants as a Pipeline to Identify Molecular Targets in Osteosarcoma: PSMD14/Rpn11 as a Proof of Principle
Source: Int J Mol Sci. 2022 Mar 17;23(6):3256. doi: 10.3390/ijms23063256 (PMC8953151; doi:10.3390/ijms23063256)
Supplement: Supplementary file 1 [file ijms-23-03256-s001.zip]

Archive with 2 entries (2 files):
- Supplemental Figure S1.jpg
- Supplemental Information_EV Manuscript.pdf
